# Supplementary material for: Efficacy and Safety of Vedolizumab in Patients with Inflammatory Bowel Disease in Association with Vedolizumab Drug Levels
Source: J Clin Med. 2023 Dec 27;13(1):140. doi: 10.3390/jcm13010140 (PMC10779856; doi:10.3390/jcm13010140)
Supplement: Supplementary file 1 [file jcm-13-00140-s001.zip]

Archive with 19 entries (19 files):
- Figure S1.pdf
- Figure S2.pdf
- Tabel S3.pdf
- Table S1.pdf
- Table S10.pdf
- Table S11.pdf
- Table S12.pdf
- Table S13.pdf
- Table S14.pdf
- Table S15.pdf
- Table S16.pdf
- Table S17.pdf
- Table S2.pdf
- Table S4.pdf
- Table S5.pdf
- Table S6.pdf
- Table S7.pdf
- Table S8.pdf
- Table S9.pdf
